# Supplementary material for: Simulation of Food Folate Digestion and Bioavailability of an Oxidation Product of 5-Methyltetrahydrofolate
Source: Nutrients. 2017 Sep 1;9(9):969. doi: 10.3390/nu9090969 (PMC5622729; doi:10.3390/nu9090969)
Supplement: Supplementary file 1 [file nutrients-09-00969-s001.zip]

Archive with 1 entries (1 files):
- nutrients-216021-supplementary.pdf
